# Supplementary material for: Autonomous Farmers Use of Complementary and Alternative Veterinary Medicines in Pasture-Based Dairy Goat Systems
Source: Animals (Basel). 2025 May 31;15(11):1627. doi: 10.3390/ani15111627 (PMC12153671; doi:10.3390/ani15111627)
Supplement: Supplementary file 1 [file animals-15-01627-s001.zip]

Archive with 1 entries (1 files):
- animals-3620658-supplementary.pdf
